# Supplementary material for: Exploring the Complexity of Considering Race in the Practice of Medicine
Source: MedEdPORTAL. 2026 Mar 17;22:11585. doi: 10.15766/mep_2374-8265.11585 (PMC12992537; doi:10.15766/mep_2374-8265.11585)
Supplement: Supplementary file 1 — Race and Medicine.pptxFacilitator Guide.docxPre- and Postsession Survey.docx [file mep_2374-8265.11585-s001.zip]

Archive with 4 entries (4 files):
- A. Race and Medicine.pptx
- B. Facilitator Guide.docx
- C. Pre- and Postsession Survey.docx
- _Educational Summary Report_11585.pdf
